# Supplementary material for: Whole-Genome Sequence Analysis of Flammulina filiformis and Functional Validation of Gad, a Key Gene for γ-Aminobutyric Acid Synthesis
Source: J Fungi (Basel). 2024 Dec 12;10(12):862. doi: 10.3390/jof10120862 (PMC11678480; doi:10.3390/jof10120862)
Supplement: Supplementary file 1 [file jof-10-00862-s001.zip]

Archive with 1 entries (1 files):
- jof-3234590-supplement material.pdf
